# Supplementary material for: New Insights on the Scalping Phenomenon of Volatile Sulphur Compounds on Micro-Agglomerated Wine Closures
Source: Molecules. 2023 Jun 29;28(13):5094. doi: 10.3390/molecules28135094 (PMC10343764; doi:10.3390/molecules28135094)
Supplement: Supplementary file 1 [file molecules-28-05094-s001.zip]

Archive with 1 entries (1 files):
- molecules-2465092-supplementary.pdf
